# Supplementary material for: Identification of microRNAs Implicated in Modulating Senecionine-Induced Liver Toxicity in HepaRG Cells
Source: Foods. 2022 Feb 12;11(4):532. doi: 10.3390/foods11040532 (PMC8871147; doi:10.3390/foods11040532)
Supplement: Supplementary file 1 [file foods-11-00532-s001.zip]

Archive with 1 entries (1 files):
- foods-1581848-supplementary.pdf
